# Supplementary material for: Seasonal patterns in nest survival of a subtropical wading bird, the Hawaiian Stilt (Himantopus mexicanus knudseni)
Source: PeerJ. 2021 Feb 1;9:e10399. doi: 10.7717/peerj.10399 (PMC7860112; doi:10.7717/peerj.10399)
Supplement: Supplemental Information 2 — Dataset used for all analyses [file peerj-09-10399-s002.csv]

Nest ID	FirstFound	LastPresent	LastChecked	Fate	Predated	Year	Wetland	DistWatm	VegHtcm	Veg Cover	Veg Type	Island	IntDate	Outcome	Camera	Predator	Notes
HA01-18	24	41	49	0	1	2018	Hamakua	0.43	5.08		Pickleweed			Unknown	N
HA02-18	25	49	55	1	1	2018	Hamakua	1.2	15.24		Pickleweed			Abandoned	N
HA03-18	27	55	55	0	1	2018	Hamakua	3.66	0.79		Pickleweed		30	Hatched	N
HA04-18	33	49	55	1	1	2018	Hamakua	1.01	3.74		Pickleweed		36	Abandoned	N
HA05-18	41	75	75	0	1	2018	Hamakua	0.61	0		Pickleweed		44	Hatched	N
HA06-18	49	75	75	0	1	2018	Hamakua	0.92	1.97		Pickleweed		51	Hatched	N
HA07-18	49	75	75	0	1	2018	Hamakua	0.61	3.94		Pickleweed		50	Hatched	N
HA08-18	49	75	75	0	1	2018	Hamakua	7.93	2.76		Pickleweed		50	Hatched	N
HA11-18	55	84	84	0	1	2018	Hamakua	3.36	2.36		Pickleweed		54	Hatched	N
HA12-18	60	75	75	0	1	2018	Hamakua	1.83	0		None		46	Hatched	N
HA14-18	75	98	106	1	1	2018	Hamakua	9.46	1.97		Pickleweed		76	Abandoned	N
HA15-18	75	77	78	1	1	2018	Hamakua	1.07	5.91		Pickleweed		76	Abandoned	Y
HA16-18	75	98	103	1	1	2018	Hamakua	0.24	12.7		Pickleweed			Hatched	N
HA17-18	84	98	106	1	1	2018	Hamakua	4.88	0.2		Pickleweed		85	Abandoned	Y
HN01-18	1	19	26	1	1	2018	Honouliuli	1.83	7.88		Reeds		2	Abandoned	N
HN02-18	1	33	33	0	1	2018	Honouliuli	2.44	11.03		Reeds		4	Hatched	N
HN04-18	8	36	36	0	1	2018	Honouliuli	5.49	3.35		Pickleweed		9	Hatched	N
HN05-18	19	43	50	1	1	2018	Honouliuli	1.53	3.74		Pickleweed		21	Abandoned	N
HN06-18	19	43	50	1	1	2018	Honouliuli	2.14	2.66		Pickleweed		22	Abandoned	N
HN07-18	19	29	33	1	0	2018	Honouliuli	3.05	0.39		Aeae		16	Predated	N	Cat
HN09-18	26	26	29	1	0	2018	Honouliuli	1.83	0.79		Aeae		18	Predated	N	Rat
HN10-18	26	26	29	1	1	2018	Honouliuli	0.15	0		None		29	Predated	N	Unknown
HN11-18	29	29	33	1	1	2018	Honouliuli	0.12	2.76		Aeae		32	Flooded	N
HN12-18	29	61	61	0	1	2018	Honouliuli	0.61	7.29		Aeae		32	Hatched	N
HN13-18	33	50	50	0	1	2018	Honouliuli	0.7	2.36		Aeae		21	Hatched	N
HN14-18	36	64	64	0	1	2018	Honouliuli	0.02	3.15		Aeae		39	Hatched	N
HN15-18	36	36	40	1	0	2018	Honouliuli	4.58	0		None		37	Predated	N	Unknown
HN16-18	50	50	57	1	0	2018	Honouliuli	3.43	0		None		53	Predated	N	Unknown
HN17-18	50	77	77	0	1	2018	Honouliuli	2.44	6.3		Aeae		53	Hatched	N
HN18-18	57	77	77	0	1	2018	Honouliuli	0.37	0		None		36	Hatched	N
HN19-18	61	64	68	1	0	2018	Honouliuli	2.14	2.66		Pickleweed		58	Predated	N	Unknown
HN20-18	68	68	77	1	0	2018	Honouliuli	7.02	0		None		71	Predated	N	Unknown
HN21-18	68	81	81	0	1	2018	Honouliuli	7.47	0		None		44	Hatched	N
HN22-18	68	98	102	1	1	2018	Honouliuli	12.51	0		None		70	Abandoned	Y
HN23-18	68	77	77	0	1	2018	Honouliuli	0.34	2.54		Aeae			Unknown	N
HN24-18	68	77	77	0	1	2018	Honouliuli	0.34	6.35		Pickleweed			Unknown	N
HN25-18	95	97	98	1	0	2018	Honouliuli	8.24	0		None		97	Predated	Y	Unknown
HN26-18	95	102	102	0	1	2018	Honouliuli	8.54	0		None		77	Hatched	Y
JC02-18	63	63	76	1	0	2018	James Campbell	1.89	0.2		Aeae		65	Predated	N	Unknown
JC03-18	49	76	76	0	1	2018	James Campbell	1.53	0.39		Aeae		39	Hatched	N
JC04-18	86	96	96	0	1	2018	James Campbell	0.31	0.39		Aeae		70	Hatched	Y
JC05-18	82	109	109	0	1	2018	James Campbell	0.64	0.2		Aeae		84	Hatched	Y
JC06-18	82	96	103	1	0	2018	James Campbell	0.64	0.2		Aeae		83	Predated	Y	Cat
JC07-18	82	86	86	0	1	2018	James Campbell	1.14	1.27		Aeae			Unknown	N
JC08-18	94	98	98	0	1	2018	James Campbell	8.69	0		None		73	Hatched	Y
JC09-18	96	102	102	0	1	2018	James Campbell	9.46	0		None		77	Hatched	Y
JC10-18	96	103	103	0	1	2018	James Campbell	0.91	0		None			Hatched	N
KA01-18	82	93	94	1	0	2018	Kawainui	0.12	0.2		Grass		79	Predated	Y	Mongoose
KA02-18	96	103	104	1	0	2018	Kawainui	0.31	9.46		Grass		91	Predated	Y	Mongoose
KA03-18	96	110	110	0	1	2018	Kawainui	15.56	2.76		Grass		85	Hatched	Y
KA04-18	103	107	108	1	0	2018	Kawainui	0.61	0		None		106	Predated	Y	Mongoose
KA05-18	106	111	112	1	0	2018	Kawainui	1.22	1.58		Grass		100	Predated	Y	Mongoose
WA01-18	5	8	19	1	0	2018	Waiawa	1.16	2.76		Pickleweed		1	Predated	N	Unknown
WA02-18	8	36	36	0	1	2018	Waiawa	3.45	0.79		Pickleweed		10	Hatched	N
WA03-18	8	29	29	0	1	2018	Waiawa	0.6	15.24		Pickleweed			Unknown	N
WA04-18	26	49	50	1	0	2018	Waiawa	1.22	1.58		Pickleweed		28	Predated	N	Unknown
WA05-18	29	36	40	1	0	2018	Waiawa	2.75	2.76		Pickleweed		32	Predated	N	Unknown
WA06-18	29	57	57	0	1	2018	Waiawa	2.44	3.15		Pickleweed		32	Hatched	N
WA07-18	29	57	57	0	1	2018	Waiawa	1.83	3.55		Pickleweed		31	Hatched	N
WA08-18	29	61	61	0	1	2018	Waiawa	3.66	3.15		Pickleweed		38	Hatched	N
WA09-18	33	61	61	0	1	2018	Waiawa	2.23	2.56		Pickleweed		34	Hatched	N
WA10-18	33	61	61	0	1	2018	Waiawa	6.25	0		None		36	Hatched	N
WA11-18	36	57	57	0	1	2018	Waiawa	0.59	22.86		Pickleweed			Unknown	N
WA12-18	43	57	57	0	1	2018	Waiawa	0.61	0		None			Unknown	N
WA14-18	43	50	57	1	0	2018	Waiawa	0.92	2.36		Pickleweed		45	Predated	N	Unknown
WA15-18	50	77	77	0	1	2018	Waiawa	2.21	1.18		Pickleweed		53	Hatched	Y
WA16-18	50	77	77	0	1	2018	Waiawa	0.6	20.32		Pickleweed			Hatched	N
WA17-18	57	95	102	1	1	2018	Waiawa	0.61	0		None			Abandoned	N
WA18-18	57	64	68	0	1	2018	Waiawa	0.61	23.88		Pickleweed			Hatched	N
WA19-18	57	66	66	0	1	2018	Waiawa	9.15	1.58		Pickleweed		41	Hatched	Y
WA20-18	57	76	76	0	1	2018	Waiawa	1.07	2.36		Pickleweed		51	Hatched	Y
WA21-18	61	86	86	0	1	2018	Waiawa	4.27	0		None		63	Hatched	Y
WA22-18	64	64	68	1	0	2018	Waiawa	2.44	0.79		Pickleweed		67	Predated	N	Unknown
WA23-18	68	88	88	0	1	2018	Waiawa	0.6	25.4		Pickleweed			Hatched	Y
WA24-18	68	77	110	1	1	2018	Waiawa	9.46	3.55		Pickleweed		60	Abandoned	Y
WA25-18	77	102	102	0	1	2018	Waiawa	0.61	0		None			Unknown	Y
WA26-18	77	101	101	0	1	2018	Waiawa	6.1	2.76		Pickleweed		79	Hatched	Y
WA27-18	98	110	110	0	1	2018	Waiawa	3.08	0.39		Pickleweed		89	Hatched	Y
HA01-19	1	29	29	0	1	2019	Hamakua	5.49	2.54		Pickleweed	N		Hatched	Y
HA02-19	22	53	53	0	1	2019	Hamakua	3.44	31		Pickleweed	N		Hatched	Y
HA03-19	22	49	49	0	1	2019	Hamakua	4.2	43.2		Pickleweed	N	20	Hatched	Y
HA04-19	32	51	51	0	1	2019	Hamakua	10.3	17.78	0.85	Pickleweed	N	27	Hatched	Y
HA05-19	32	53	53	0	1	2019	Hamakua	7.47	35.56		Pickleweed	N		Hatched	Y
HA06-19	39	53	53	0	1	2019	Hamakua	1.7	38	0	Pickleweed	N	29	Hatched	Y
HA07-19	39	62	63	1	1	2019	Hamakua	4.3	27.9	0.01	Pickleweed	N	36	Flooded	Y
HA08-19	39	60	60	0	1	2019	Hamakua	0.53	31.4	0.15	Pickleweed	N	36	Hatched	Y
HA09-19	46	75	75	0	1	2019	Hamakua	8.53	17	0.1	Pickleweed	N	51	Hatched	Y
HA11-19	46	46	60	1	0	2019	Hamakua	4.57	0	0	None	N		Predated	N
HA12-19	46	67	68	1	1	2019	Hamakua	28.2	35.6	0	Pickleweed	N	44	Flooded	Y
HA13-19	45	45	47	0	1	2019	Hamakua	0.46	13.72	0.45	Pickleweed	N		Unknown	Y
HA14-19	53	60	60	0	1	2019	Hamakua	7.31	41.15	0.45	Pickleweed	N		Unknown	Y
HA15-19	66	104	104	0	1	2019	Hamakua	0.3	29	0.45	Pickleweed	Y	77	Hatched	Y
HA16-19	67	67	68	1	1	2019	Hamakua	0.09	22	0	Pickleweed	Y	65	Flooded	Y
HA17-19	74	74	74	0	1	2019	Hamakua	0.15	15	0.25	Pickleweed	Y		Unknown	N
HA19-19	116	119	120	1	1	2019	Hamakua	4.57	13	0.95	Pickleweed	N	106	Flooded	Y
HN01-19	28	58	58	0	1	2019	Honouliuli	0.12	21.6	0.95	Aeae	Y	28	Hatched	Y
HN02-19	28	51	51	0	1	2019	Honouliuli	0.23	5.08	0.92	Aeae	Y	27	Hatched	Y
HN04-19	28	44	44	0	1	2019	Honouliuli	0.99	5.08	0.95	Aeae	N	20	Hatched	Y
HN05-19	37	41	41	0	1	2019	Honouliuli	11	43.18	0.05	Pickleweed	N	17	Hatched	Y
HN06-19	44	66	66	0	1	2019	Honouliuli	6	20.3	0.25	Pickleweed	N	42	Hatched	Y
HN07-19	51	70	70	0	1	2019	Honouliuli	8.75	0	0	None	N		Hatched	N
HN08-19	56	80	80	0	1	2019	Honouliuli	8.38	0		None	N	56	Hatched	Y
HN09-19	63	82	82	0	1	2019	Honouliuli	1.69	8.9	0	Pickleweed	N	58	Hatched	Y
HN10-19	63	84	84	0	1	2019	Honouliuli	1.41	16	0	Pickleweed	N	60	Hatched	Y
HN11-19	65	86	86	0	1	2019	Honouliuli	3.05	19	0.5	Pickleweed	Y	62	Hatched	Y
HN12-19	65	94	94	0	1	2019	Honouliuli	2.74	2	0.1	Aeae	Y		Hatched	Y
HN13-19	65	81	81	0	1	2019	Honouliuli	10.06	0	0	None	N	57	Hatched	Y
HN14-19	70	90	90	0	1	2019	Honouliuli	24.38	3	0.95	Pickleweed	N	66	Hatched	Y
HN15-19	72	73	73	0	1	2019	Honouliuli	16	4	0.95	Aeae	N	50	Hatched	Y
HN17-19	129	154	154	0	1	2019	Honouliuli	2.44	15.24	0.05	Pickleweed	N	130	Hatched	Y
JC01-19	37	46	47	1	0	2019	James Campbell	16.2	11	0	Pickleweed	N	35	Predated	Y	Cat
JC02-19	44	64	64	0	1	2019	James Campbell	0.52	25.4	0.03	Pickleweed	Y	40	Hatched	Y
JC03-19	65	73	73	0	1	2019	James Campbell	0.76	34.29	0.45	Reeds	Y	50	Hatched	Y
JC04-19	65	89	89	0	1	2019	James Campbell	1.98	27.43	0.75	Unknown	Y	65	Hatched	Y
JC06-19	65	84	84	0	1	2019	James Campbell	1.83	20.57	0.9	Unknown	Y		Unknown	N
JC07-19	65	92	92	0	1	2019	James Campbell	1.67	13.72	0.95	Unknown	Y	68	Hatched	Y
JC08-19	65	72	72	0	1	2019	James Campbell	0.3	13.97	0.6	Pickleweed	Y		Unknown	N
JC10-19	80	82	82	0	1	2019	James Campbell	2.4	58	0.4	Reeds	Y	58	Hatched	Y
JC11-19	80	105	105	0	1	2019	James Campbell	1.83	11	0.65	Aeae	Y		Unknown	N
JC12-19	80	101	101	0	1	2019	James Campbell	1.52	25	0.95	Aeae	Y		Unknown	N
JC13-19	80	80	112	1	0	2019	James Campbell	0.61	17	0.7	Mix	Y		Predated	N
JC14-19	80	99	99	0	1	2019	James Campbell	1.52	4	0.3	Unknown	Y	75	Hatched	Y
JC15-19	80	84	84	0	1	2019	James Campbell	3.66	7	0.45	Unknown	Y		Unknown	N
JC16-19	84	103	103	0	1	2019	James Campbell	1.52	4	0	Pickleweed	N	79	Hatched	Y
JC17-19	87	102	102	0	1	2019	James Campbell	15.24	7	0.75	Pickleweed	N	78	Hatched	Y
JC20-19	91	111	111	0	1	2019	James Campbell	0.91	60.96	0.75	Unknown	Y	87	Hatched	Y
JC21-19	98	113	113	0	1	2019	James Campbell	30.48	16		Pickleweed	N		Hatched	N
KA02-19	44	59	60	1	0	2019	Kawainui	0.46	12.7	0.05	Pickleweed	Y	42	Predated	Y	Aukuu
KA03-19	52	65	65	0	1	2019	Kawainui	0.3	5.08	0	Pickleweed	Y	41	Hatched	Y
KA04-19	52	76	77	1	0	2019	Kawainui	0.3	5.08	0.75	Pickleweed	Y	49	Predated	Y	Mongoose
KA05-19	52	67	67	0	1	2019	Kawainui	0.3	5.08	0.75	Pickleweed	Y	43	Hatched	Y
KA07-19	71	73	73	0	1	2019	Kawainui	0.3	18	0.15	Grass	Y		Unknown	Y
KA10-19	88	108	108	0	1	2019	Kawainui	0.91	30.48		Grass	Y		Hatched	Y
KA11-19	130	149	150	1	0	2019	Kawainui	0.13	7.62	0.75	Pickleweed	Y	128	Predated	Y	Mongoose
KA12-19	140	140	140	0	1	2019	Kawainui	0.4	1		Grass	Y		Unknown	Y
KO01-19	86	105	105	0	1	2019	Heeia	1.5	30	0.5	Grass	Y	81	Hatched	Y
KO02-19	93	102	102	0	1	2019	Heeia	0.12	0.6	0.8	Grass	Y	78	Hatched	Y
MC01-19	29	56	56	0	1	2019	Marine Base	0.46	32	0.3	Pickleweed	N	29	Hatched	Y
MC02-19	32	63	63	0	1	2019	Marine Base	3.05	23	0.65	Pickleweed	N	32	Hatched	Y
MC04-19	43	67	67	0	1	2019	Marine Base	0.91	30.48	0.4	Pickleweed	N	44	Hatched	Y
MC05-19	46	46	47	1	1	2019	Marine Base	0.61	13	0.1	Pickleweed	N	45	Abandoned/Predated	Y
MC06-19	46	59	60	1	0	2019	Marine Base	0.36	22.86	0.4	Pickleweed	N	43	Predated	Y	Aukuu
MC07-19	46	74	74	0	1	2019	Marine Base	0.91	20	0.3	Pickleweed	N	46	Hatched	Y
MC08-19	53	78	78	0	1	2019	Marine Base	1.82	25	0.8	Pickleweed	N	54	Hatched	Y
MC12-20	53	67	67	0	1	2019	Marine Base	0.61	26	0.45	Pickleweed	N	43	Hatched	N
MC13-19	53	64	65	1	0	2019	Marine Base	0.38	33.02	0.55	Pickleweed	N	52	Predated	Y	Gallinule
MC14-19	57	85	85	0	1	2019	Marine Base	0.3	45.72	0.7	Pickleweed	N	57	Hatched	Y
MC15-19	57	85	85	0	1	2019	Marine Base	7.62	35.56	0.3	Pickleweed	N	57	Hatched	Y
MC16-17	57	78	78	0	1	2019	Marine Base	1.98	20.32	0.4	Pickleweed	Y	54	Hatched	N
MC17-19	60	81	81	0	1	2019	Marine Base	6.09	30	0.35	Pickleweed	N	57	Hatched	N
MC18-19	60	67	71	1	0	2019	Marine Base	2.43	13	0.25	Pickleweed	N	54	Predated	N	Unknown
MC19-19	64	76	76	0	1	2019	Marine Base	0.35	15	0.7	Pickleweed	N	52	Hatched	Y
MC20-19	64	73	73	0	1	2019	Marine Base	7.62	10.16	0.5	Pickleweed	N	49	Hatched	Y
MC21-19	71	77	77	0	1	2019	Marine Base	0.5	23	0.3	Pickleweed	N	84	Hatched	Y
MC22-19	71	94	94	0	1	2019	Marine Base	0.91	0	0	None	N	70	Hatched	Y
MC23-19	71	99	99	0	1	2019	Marine Base	0.91	0	0	None	N		Hatched	N
MC24-19	81	85	86	0	1	2019	Marine Base	2.74	16	0.4	Pickleweed	N	72	Hatched	Y
MC25-19	81	93	93	0	1	2019	Marine Base	1.91	25.4	0.25	Pickleweed	N	69	Hatched	Y
MC29-19	85	102	102	0	1	2019	Marine Base	3.32	13	0.15	Pickleweed	N	78	Hatched	Y
MC30-19	85	91	92	1	0	2019	Marine Base	1.22	60.96	0.8	Pickleweed	N	84	Predated	Y	Mongoose
MC31-19	88	94	94	0	1	2019	Marine Base	0.3	17	0.3	Pickleweed	N	70	Hatched	N
MC32-19	88	92	92	1	1	2019	Marine Base	2.23	36		Pickleweed	N		Abandoned	N
MC33-19	88	88	92	1	0	2019	Marine Base	2.13	11	0.35	Pickleweed	N	78	Predated	N	Unknown
MC35-19	92	105	106	1	0	2019	Marine Base	3	30.48	0.45	Pickleweed	Y	87	Predated	Y	Unknown
MC36-19	92	92	99	1	1	2019	Marine Base	0.3	21		Pickleweed	Y		Abandoned	Y
MC38-19	95	95	102	1	0	2019	Marine Base	0.3	58.42	0.5	Pickleweed	N	87	Predated	N	Unknown
MC39-19	102	122	122	0	1	2019	Marine Base	0.91	22	0.45	Pickleweed	N	98	Hatched	Y
MC40-19	102	122	123	1	0	2019	Marine Base	2.29	12	0.2	Pickleweed	N	100	Predated	Y	Aukuu
MC41-19	102	120	120	0	1	2019	Marine Base	1.37	26	0.25	Pickleweed	N	96	Hatched	N
MC42-19	102	121	121	0	1	2019	Marine Base	2.74	24	0.4	Pickleweed	N	97	Hatched	Y
MC43-19	102	113	113	0	1	2019	Marine Base	0.3	35		Pickleweed	N		Unknown	N
MC44-19	106	108	108	0	1	2019	Marine Base	15.24	26	0.4	Pickleweed	N	84	Hatched	Y
MC46-19	106	107	108	1	0	2019	Marine Base	0.76	32		Pickleweed	N		Predated	Y	Aukuu/rat
MC47-19	106	125	126	1	1	2019	Marine Base	3.96	25	0.45	Pickleweed	N	104	Abandoned	Y
MC48-19	108	132	132	0	1	2019	Marine Base	0.61	0	0.6	None	N	108	Hatched	Y
MC49-19	113	120	121	1	1	2019	Marine Base	0.36	45.72	0.7	Pickleweed	N	105	Flooded	Y
MC50-19	113	127	127	1	0	2019	Marine Base	0.61	17		Pickleweed	N		Predated	Y
MC51-19	113	131	131	0	1	2019	Marine Base	3.05	22.86	0.45	Pickleweed	N	107	Hatched	Y
MC52-19	113	131	131	0	1	2019	Marine Base	2.44	25.4	0.75	Pickleweed	N	107	Hatched	Y
MC53-19	113	131	131	0	1	2019	Marine Base	4.57	40	0.2	Pickleweed	N	107	Hatched	N
MC54-19	116	132	133	1	0	2019	Marine Base	0.3	22	0.5	Pickleweed	N	113	Predated	Y	Unknown
MC55-19	120	124	125	1	1	2019	Marine Base	3.66	33.02	0.6	Pickleweed	Y	111	Abandoned	Y
MC56-19	120	124	124	0	1	2019	Marine Base	7.92	32	0.65	Pickleweed	N	100	Hatched	Y
MC58-19	135	139	140	1	1	2019	Marine Base	0.29	18	0.75	Pickleweed	N	135	Flooded	Y
WA02-19	28	53	53	0	1	2019	Waiawa	8.76	30.48	0.45	Pickleweed	N	21	Hatched	Y
WA03-19	63	80	80	0	1	2019	Waiawa	1.14	28.07	0.35	Pickleweed	N	57	Hatched	Y
WA04-19	63	84	84	0	1	2019	Waiawa	1.52	15.62	0.55	Pickleweed	N		Hatched	Y
WA05-19	63	63	64	1	0	2019	Waiawa	5.27	22.5	0.7	Pickleweed	N	60	Predated	Y	Rat
WA06-19	65	80	80	0	1	2019	Waiawa	5.18	27	0.65	Pickleweed	N	57	Hatched	Y
WA07-19	70	90	90	0	1	2019	Waiawa	4.88	18	0.3	Pickleweed	N	66	Hatched	Y
WA08-19	70	70	71	1	0	2019	Waiawa	3.05	14	0.35	Pickleweed	Y	68	Predated	Y	Rat
WA10-19	72	98	99	1	0	2019	Waiawa	2.43	12	0.05	Pickleweed	N	72	Predated	Y	Cat
WA12-19	72	95	95	0	1	2019	Waiawa	7.01	19	0.2	Pickleweed	N		Unknown	Y
WA13-19	72	84	84	0	1	2019	Waiawa	1.83	13	0.45	Pickleweed	N		Unknown	N
WA14-19	72	72	137	1	1	2019	Waiawa	3.05	44	0.3	Pickleweed	N		Abandoned	N
WA15-19	72	72	101	1	1	2019	Waiawa	2.74	31	0.3	Pickleweed	N		Abandoned	N
WA18-19	84	91	92	1	0	2019	Waiawa	2.74	16	0.2	Pickleweed	Y		Predated	Y
WA19-19	84	84	121	1	1	2019	Waiawa	3.35	27	0.4	Pickleweed	Y		Abandoned	N
WA20-19	84	84	121	1	1	2019	Waiawa	1.22	34	0.75	Pickleweed	N		Abandoned	N
WA21-19	87	98	99	1	0	2019	Waiawa	0.61	12	0.35	Pickleweed	N	81	Predated	Y	Cat
WA22-19	87	94	94	0	1	2019	Waiawa	5.45	12		Pickleweed	N		Unknown	N
WA24-19	87	97	98	1	0	2019	Waiawa	4.57	26		Pickleweed	N	81	Predated	Y	Cat
WA25-19	94	98	98	0	1	2019	Waiawa	2.44	34	0.8	Pickleweed	N	74	Hatched	Y
WA26-19	101	140	141	1	1	2019	Waiawa	2.13	16		Pickleweed	N		Abandoned	Y
WA27-19	101	143	143	0	1	2019	Waiawa	0.76	29		Pickleweed	Y		Hatched	Y
WA28-19	101	101	143	1	1	2019	Waiawa	2.59	18		Pickleweed	Y		Abandoned	Y
WA29-19	101	103	113	1	0	2019	Waiawa	1.22	21	0.9	Pickleweed	N	95	Predated	Y	Unknown
WA30-19	101	122	122	0	1	2019	Waiawa	1.37	19		Pickleweed	N		Unknown	N
WA31-19	101	128	129	1	1	2019	Waiawa	3.35	13	0.5	Pickleweed	N	101	Abandoned	Y
WA33-19	108	121	122	1	1	2019	Waiawa	1.83	31	0.75	Pickleweed	N	103	Abandoned	Y
WA34-19	115	133	133	0	1	2019	Waiawa	1.1	23	0.5	Pickleweed	Y	109	Hatched	Y
WA35-19	129	151	151	0	1	2019	Waiawa	1.83	29	0.2	Pickleweed	Y	127	Hatched	Y
MC02-20	16	27	27	0	1	2020	Marine Base	0.82	24		Pickleweed	N		Hatched	Y
MC03-20	32	48	48	0	1	2020	Marine Base	2.3	42		Pickleweed	N		Unknown	Y
MC04-20	32	52	52	0	1	2020	Marine Base	1.51	31		Pickleweed	N		Hatched	Y
MC05-20	36	64	64	0	1	2020	Marine Base	3.7	27		Pickleweed	N		Hatched	Y
MC06-20	36	39	39	0	1	2020	Marine Base	3.66	44		Pickleweed	Y		Hatched	Y
MC07-20	36	63	63	0	1	2020	Marine Base	3.49	24		Pickleweed	N		Hatched	Y
MC08-20	36	36	44	1	1	2020	Marine Base	1.25	30		Pickleweed	N		Abandoned	N
MC09-20	38	57	57	0	1	2020	Marine Base	0.7	34		Pickleweed	N		Hatched	Y
MC10-20	38	64	64	0	1	2020	Marine Base	1.76	24		Pickleweed	Y		Hatched	Y
MC11-20	44	68	68	0	1	2020	Marine Base	1.44	32		Pickleweed	Y		Hatched	Y
MC12-20	44	67	67	0	1	2020	Marine Base	0.74	29		Pickleweed	Y		Hatched	Y
MC13-20	44	64	64	0	1	2020	Marine Base	1.1	33		Pickleweed	N		Hatched	Y
MC14-20	46	60	60	0	1	2020	Marine Base	2.6	31		Pickleweed	N		Hatched	Y
MC16-20	46	59	59	0	1	2020	Marine Base	2.2	37		Pickleweed	N		Hatched	Y
MC17-20	46	52	52	0	1	2020	Marine Base	5	34		Pickleweed	Y		Hatched	Y
MC18-20	46	64	64	0	1	2020	Marine Base	0.36	63		Grass	Y		Hatched	Y
MC19-20	46	50	50	0	1	2020	Marine Base	4.07	38		Pickleweed	N		Hatched	Y
MC20-20	50	50	51	1	0	2020	Marine Base	5.3	23		Pickleweed	N		Predated	Y	Rat
MC21-20	50	54	54	0	1	2020	Marine Base	0.4	25		Pickleweed	Y		Unknown	Y
MC22-20	52	67	67	0	1	2020	Marine Base	1.69	33		Pickleweed	Y		Unknown	Y
MC23-20	52	77	77	0	1	2020	Marine Base	3.47	43		Pickleweed	Y		Hatched	Y
MC25-20	53	79	79	0	1	2020	Marine Base	0.54	26		Pickleweed	N		Hatched	Y
MC26-20	53	72	72	0	1	2020	Marine Base	1.7	35		Pickleweed	Y		Hatched	Y
MC27-20	57	74	74	0	1	2020	Marine Base	0.1	34		Pickleweed	N		Hatched	Y
MC28-20	59	86	86	0	1	2020	Marine Base	1.6	24		Pickleweed	N		Hatched	Y
MC29-20	59	79	79	0	1	2020	Marine Base	0.46	21		Pickleweed	N		Hatched	Y
MC30-20	59	82	82	0	1	2020	Marine Base	0.55	31		Pickleweed	N		Hatched	Y
MC31-20	59	81	81	0	1	2020	Marine Base	0.82	41		Pickleweed	N		Unknown	Y
MC32-20	59	70	70	0	1	2020	Marine Base	11.21	31		Pickleweed	N		Hatched	Y
MC33-20	59	71	72	1	0	2020	Marine Base	3.7	22		Pickleweed	N		Predated	Y	Rat
MC34-20	59	70	71	1	0	2020	Marine Base	2.89	34		Pickleweed	N		Predated	Y	Rat
MC35-20	60	72	72	0	1	2020	Marine Base	1.95	41		Pickleweed	Y		Hatched	Y
MC36-20	60	63	64	1	1	2020	Marine Base	0.55	30		Pickleweed	N		Abandoned	Y
MC37-20	60	84	85	1	1	2020	Marine Base	2.32	32		Pickleweed	Y		Abandoned	Y
MC38-20	60	72	72	0	1	2020	Marine Base	3.04	33		Pickleweed	Y		Hatched	Y
MC39-20	60	71	71	0	1	2020	Marine Base	0.3	45		Pickleweed	N		Hatched	Y
MC42-20	67	86	86	0	1	2020	Marine Base	1.9	30		Pickleweed	N		Hatched	Y
MC44-20	67	91	91	0	1	2020	Marine Base	0.82	26		Pickleweed	N		Hatched	Y
MC45-20	67	82	82	0	1	2020	Marine Base	5.36	36		Pickleweed	N		Hatched	Y
MC46-20	67	73	74	1	1	2020	Marine Base	0.23	30		Pickleweed	Y		Abandoned	N
MC48-20	67	88	89	1	0	2020	Marine Base	1.54	32		Pickleweed	N		Predated	Y	Aukuu
MC49-20	71	76	76	0	1	2020	Marine Base	2.55	34		Pickleweed	N		Hatched	Y
MC51-20	78	79	80	1	1	2020	Marine Base	1.52	29		Pickleweed	N		Abandoned	Y
MC52-20	81	104	104	0	1	2020	Marine Base	0.12	0.34		Pickleweed	Y		Hatched	Y
MC54-20	94	97	98	1	1	2020	Marine Base	0.1	35		Pickleweed	N		Flooded	Y
MC55-20	95	119	119	0	1	2020	Marine Base	0.5	0.39		Pickleweed	N		Hatched	Y
MC59-2020	100	101	101	0	1	2020	Marine Base	0.76	26		Pickleweed	N		Hatched	Y
